# Supplementary material for: The Involvement of Hypoxia in the Response of Neuroblastoma Cells to the Exposure of Atorvastatin
Source: Curr Issues Mol Biol. 2023 Apr 11;45(4):3333–46. doi: 10.3390/cimb45040218 (PMC10137104; doi:10.3390/cimb45040218)
Supplement: Supplementary file 1 [file cimb-45-00218-s001.zip]

Archive with 1 entries (1 files):
- Supplementary Material Figure S1.pdf
